# Supplementary material for: Different Dimensional Copper-Based Metal–Organic Frameworks with Enzyme-Mimetic Activity for Antibacterial Therapy
Source: Int J Mol Sci. 2023 Feb 6;24(4):3173. doi: 10.3390/ijms24043173 (PMC9967080; doi:10.3390/ijms24043173)
Supplement: Supplementary file 1 [file ijms-24-03173-s001.zip]

Archive with 1 entries (1 files):
- ijms-2127827-supplementary.pdf
